# Supplementary material for: Integrated Transcriptomics–Proteomics Analysis Reveals the Response Mechanism of Morchella sextelata to Pseudodiploöspora longispora Infection
Source: J Fungi (Basel). 2024 Aug 26;10(9):604. doi: 10.3390/jof10090604 (PMC11433447; doi:10.3390/jof10090604)
Supplement: Supplementary file 1 [file jof-10-00604-s001.zip]

Archive with 4 entries (4 files):
- Supplementary figures.pdf
- Table S1 The primer for qPCR used in this study.pdf
- Table S2 Joint upregulation of expressed gene information.csv
- Table S3 Joint downregulation of expressed gene information.csv
