# Supplementary material for: Integrated Transcriptomics–Proteomics Analysis Reveals the Response Mechanism of Morchella sextelata to Pseudodiploöspora longispora Infection
Source: J Fungi (Basel). 2024 Aug 26;10(9):604. doi: 10.3390/jof10090604 (PMC11433447; doi:10.3390/jof10090604)
Supplement: Supplementary file 1 [file jof-10-00604-s001.zip › Table S2 Joint upregulation of expressed gene information.csv]

Table S2 Joint upregulation of expressed gene information
Gene_id	Gene_name	CK_R1	CK_R2	CK_R3	MT_R1	MT_R2	MT_R3	CK_R	MT_R	GO_id	GO_term	KO_id	KO_name	Pathway_id	Pathway_definition	EggNOG_id	EggNOG_Functional Categories	NR_hit-name	NR_description	Swiss-Prot_hit-name	Swiss-Prot_description	Pfam_id	Domain	Domain description
gene-H6S33_000007	H6S33_000007	458.67	116.04	260.54	724.96	637.26	926.14	278.416667	762.786667	------	------	------	------	------	------	------	------	XP_044699566.1	uncharacterized protein H6S33_000007 [Morchella sextelata]	------	------	------	------	------
gene-H6S33_000262	H6S33_000262	41.86	21.17	34.2	97.34	114.66	145.67	32.41	119.223333	GO:0071949;GO:001649	MF:FAD binding;MF:oxidoreductase activity;	------	------	------	------	COG0277	C:Energy production and conversion	XP_044699821.1	uncharacterized protein H6S33_000262 [Morchella sextelata]	sp|G2QG48|XYLO_MYCTT;	Xylooligosaccharide oxidase OS=Myceliophthora thermophila;	PF01565.26;PF08031.15	FAD_binding_4;BBE	FAD binding domain;Berberine and berberine like
gene-H6S33_000470	H6S33_000470	347.54	297.79	410.12	707.49	546.09	850.07	351.816667	701.216667	GO:0019509;GO:0006166;GO:0005737;GO:0005634;GO:001706	BP:L-methionine biosynthetic process from methylthioadenosine;BP:purine ribonucleoside salvage;CC:cytoplasm;CC:nucleus;MF:S-methyl-5-thioadenosine phosphorylase activity;	K00772	mtaP, MTAP	map00270	Cysteine and methionine metabolism	COG0005	F:Nucleotide transport and metabolism	XP_044700029.1	uncharacterized protein H6S33_000470 [Morchella sextelata]	sp|D5GFR0|MTAP_TUBMM;	S-methyl-5'-thioadenosine phosphorylase OS=Tuber melanosporum;	PF01048.23	PNP_UDP_1	Phosphorylase superfamily
gene-H6S33_000900	H6S33_000900	416.73	97.3	231.61	942.8	1001.06	1187.72	248.546667	1043.86	GO:001678	MF:hydrolase activity;	------	------	------	------	COG2272	I:Lipid transport and metabolism	XP_044700459.1	uncharacterized protein H6S33_000900 [Morchella sextelata]	sp|A1CFK9|PATB_ASPCL;	Carboxylesterase patB OS=Aspergillus clavatus;	PF00135.31;PF20434.1;PF07859.16;PF10340.12	COesterase;BD-FAE;Abhydrolase_3;Say1_Mug180	Carboxylesterase family;BD-FAE;alpha/beta hydrolase fold;Steryl acetyl hydrolase
gene-H6S33_001070	H6S33_001070	26.68	32.82	24.66	61.5	56.48	126.24	28.053333	81.406667	------	------	------	------	------	------	COG1840	P:Inorganic ion transport and metabolism	XP_044694037.1	uncharacterized protein H6S33_001070 [Morchella sextelata]	sp|P21408|FBPA_SERMA;	F;	PF13343.9;PF01547.28	SBP_bac_6;SBP_bac_1	Bacterial extracellular solute-binding protein;Bacterial extracellular solute-binding protein
gene-H6S33_001513	H6S33_001513	6.33	5.86	7.11	35.43	18.6	30.82	6.433333	28.283333	GO:0016021;GO:002285	CC:integral component of membrane;MF:transmembrane transporter activity;	------	------	------	------	ENOG410XQZI	U:Intracellular trafficking, secretion, and vesicular transport	XP_044693574.1	uncharacterized protein H6S33_001513 [Morchella sextelata]	sp|Q4WHE1|MIRC_ASPFU;	MFS siderochrome iron transporter C OS=Neosartorya fumigata;	PF07690.19	MFS_1	Major Facilitator Superfamily
gene-H6S33_002406	H6S33_002406	6.88	4.69	7.13	1381.79	1311.74	721.73	6.233333	1138.42	GO:001649	MF:oxidoreductase activity;	------	------	------	------	ENOG4112BN8	O:Posttranslational modification, protein turnover, chaperones	XP_044692567.1	uncharacterized protein H6S33_002406 [Morchella sextelata]	sp|B2KWH9|OXR1_AJECA;	Oxidoreductase OXR1 OS=Ajellomyces capsulatus OX=5037 GN=OXR1 PE=2 SV=1;	PF07992.17;PF00070.30;PF13434.9;PF13738.9	Pyr_redox_2;Pyr_redox;Lys_Orn_oxgnase;Pyr_redox_3	Pyridine nucleotide-disulphide oxidoreductase;Pyridine nucleotide-disulphide oxidoreductase;L-lysine 6-monooxygenase/L-ornithine 5-monooxygenase;Pyridine nucleotide-disulphide oxidoreductase
gene-H6S33_002841	H6S33_002841	43.59	14.57	23.79	159.85	27.67	131.16	27.316667	106.226667	GO:0016021;GO:0016787;GO:001674	CC:integral component of membrane;MF:hydrolase activity;MF:transferase activity, transferring acyl groups;	------	------	------	------	ENOG4111XES	S:Function unknown	XP_044693002.1	uncharacterized protein H6S33_002841 [Morchella sextelata]	------	------	PF09414.13	RNA_ligase	RNA ligase
gene-H6S33_003508	H6S33_003508	35.81	29.19	52.78	248	139	224.26	39.26	203.753333	------	------	------	------	------	------	------	------	XP_044691869.1	uncharacterized protein H6S33_003508 [Morchella sextelata]	------	------	------	------	------
gene-H6S33_003600	H6S33_003600	633.15	226.28	341.89	1029.71	2007.03	1412.07	400.44	1482.936667	------	------	------	------	------	------	------	------	XP_044691961.1	uncharacterized protein H6S33_003600 [Morchella sextelata]	------	------	------	------	------
gene-H6S33_004838	H6S33_004838	28.11	3.54	20.19	92.37	141.1	82.26	17.28	105.243333	GO:001649	MF:oxidoreductase activity;	K13366	MPAO, PAO1	map00330;map00410	Arginine and proline metabolism;beta-Alanine metabolism	ENOG410YT60	S:Function unknown	XP_044690811.1	uncharacterized protein H6S33_004838 [Morchella sextelata]	sp|O64411|PAO1_MAIZE;	Polyamine oxidase 1 OS=Zea mays OX=4577 GN=MPAO1 PE=1 SV=1;	PF01593.27;PF13450.9	Amino_oxidase;NAD_binding_8	Flavin containing amine oxidoreductase;NA
gene-H6S33_005837	H6S33_005837	116.83	101.41	123.38	140.65	538.63	251.54	113.873333	310.273333	GO:0032259;GO:000816	BP:methylation;MF:methyltransferase activity;	------	------	------	------	COG2227	H:Coenzyme transport and metabolism	XP_044699146.1	uncharacterized protein H6S33_005837 [Morchella sextelata]	sp|O94628|YGE9_SCHPO;	Uncharacterized methyltransferase C1347.09 OS=Schizosaccharomyces pombe;	PF13489.9;PF13649.9;PF08241.15;PF13847.9;PF08242.15;PF01209.21	Methyltransf_23;Methyltransf_25;Methyltransf_11;Methyltransf_31;Methyltransf_12;Ubie_methyltran	Methyltransferase domain;Methyltransferase domain;Methyltransferase domain;Methyltransferase domain;Methyltransferase domain;ubiE/COQ5 methyltransferase family
gene-H6S33_006287	H6S33_006287	217.72	29.42	85.39	400.5	232.88	748.76	110.843333	460.713333	GO:0050660;GO:001661	MF:flavin adenine dinucleotide binding;MF:oxidoreductase activity, acting on CH-OH group of donors;	------	------	------	------	COG2303	E:Amino acid transport and metabolism	XP_044689814.1	uncharacterized protein H6S33_006287 [Morchella sextelata]	sp|Q8BJ64|CHDH_MOUSE;	Choline dehydrogenase, mitochondrial OS=Mus musculus OX=10090 GN=Chdh PE=1 SV=1;	PF00732.22;PF05199.16;PF05834.15	GMC_oxred_N;GMC_oxred_C;Lycopene_cycl	GMC oxidoreductase;GMC oxidoreductase;Lycopene cyclase protein
gene-H6S33_006311	H6S33_006311	106.5	216.8	358.83	665.89	908.49	915.5	227.376667	829.96	GO:0006508;GO:0005739;GO:0004177;GO:0004197;GO:000367	BP:proteolysis;CC:mitochondrion;MF:aminopeptidase activity;MF:cysteine-type endopeptidase activity;MF:DNA binding;	K01372	BLMH, pepC	------	------	COG3579	E:Amino acid transport and metabolism	XP_044689838.1	uncharacterized protein H6S33_006311 [Morchella sextelata]	sp|Q13867|BLMH_HUMAN;	Bleomycin hydrolase OS=Homo sapiens OX=9606 GN=BLMH PE=1 SV=1;	PF03051.18;PF00112.26	Peptidase_C1_2;Peptidase_C1	Peptidase C1-like family;Papain family cysteine protease
gene-H6S33_007333	H6S33_007333	133.85	241.01	236.9	436.24	472.45	444.42	203.92	451.036667	GO:001678	MF:hydrolase activity;	K06116	GPP	map00561	Glycerolipid metabolism	COG0637	S:Function unknown	XP_044688869.1	uncharacterized protein H6S33_007333 [Morchella sextelata]	sp|P40106|GPP2_YEAST;	Glycerol-1-phosphate phosphohydrolase 2 OS=Saccharomyces cerevisiae;	PF13419.9;PF00702.29;PF13242.9;PF12710.10	HAD_2;Hydrolase;Hydrolase_like;HAD	Haloacid dehalogenase-like hydrolase;haloacid dehalogenase-like hydrolase;HAD-hyrolase-like;haloacid dehalogenase-like hydrolase
gene-H6S33_008738	H6S33_008738	42.2	18.55	18.79	54.05	103.79	134.52	26.513333	97.453333	GO:0030476;GO:0009277;GO:0005886;GO:0031225;GO:0016787;GO:0042124;GO:001674	BP:ascospore wall assembly;CC:fungal-type cell wall;CC:plasma membrane;CC:anchored component of membrane;MF:hydrolase activity;MF:1,3-beta-glucanosyltransferase activity;MF:transferase activity;	K22835	GAS4	------	------	ENOG410XSHQ	S:Function unknown	XP_044687594.1	uncharacterized protein H6S33_008738 [Morchella sextelata]	sp|Q08271|GAS4_YEAST;	1,3-beta-glucanosyltransferase GAS4 OS=Saccharomyces cerevisiae;	PF03198.17	Glyco_hydro_72	Glucanosyltransferase
gene-H6S33_009301	H6S33_009301	0.65	16.85	26.78	188.57	766.19	252.26	14.76	402.34	GO:000823	MF:metallopeptidase activity;	------	------	------	------	ENOG410XPEP	O:Posttranslational modification, protein turnover, chaperones	XP_044698116.1	uncharacterized protein H6S33_009301 [Morchella sextelata]	sp|P79017|ALL2_ASPFU;	Major allergen Asp f 2 OS=Neosartorya fumigata;	PF13933.9	HRXXH	Putative peptidase family
gene-H6S33_010302	H6S33_010302	237.59	163.72	158.62	311.6	366.48	455.51	186.643333	377.863333	GO:0000272;GO:000455	BP:polysaccharide catabolic process;MF:hydrolase activity, hydrolyzing O-glycosyl compounds;	K01210	E3.2.1.58	map00500	Starch and sucrose metabolism	COG2730	G:Carbohydrate transport and metabolism	XP_044697445.1	uncharacterized protein H6S33_010302 [Morchella sextelata]	sp|A2RAR6|EXGA_ASPNC;	Probable glucan 1,3-beta-glucosidase A OS=Aspergillus niger;	PF00150.21	Cellulase	Cellulase
gene-H6S33_010486	H6S33_010486	2.73	1.45	3.55	104.18	49.38	66.15	2.576667	73.236667	GO:0019290;GO:001674	BP:siderophore biosynthetic process;MF:transferase activity, transferring acyl groups;	K22884	SIDL	------	------	COG1670	J:Translation, ribosomal structure and biogenesis	XP_044697629.1	uncharacterized protein H6S33_010486 [Morchella sextelata]	sp|Q4WJX7|SIDL_ASPFU;	Acyltransferase sidL OS=Neosartorya fumigata;	PF13523.9;PF13302.10	Acetyltransf_8;Acetyltransf_3	Acetyltransferase;Acetyltransferase
gene-H6S33_011197	H6S33_011197	709.59	440.71	774.16	961.63	1317.11	1458.96	641.486667	1245.9	------	------	------	------	------	------	ENOG4111B3K;ENOG410YJUH	S:Function unknown;	XP_044695965.1	uncharacterized protein H6S33_011197 [Morchella sextelata]	------	------	------	------	------
gene-H6S33_011631	H6S33_011631	1342.41	921.39	905.79	2035.51	4542.07	2675.99	1056.53	3084.523333	GO:0016020;GO:000552	CC:membrane;MF:GTP binding;	------	------	------	------	------	------	XP_044696399.1	uncharacterized protein H6S33_011631 [Morchella sextelata]	------	------	------	------	------
gene-H6S33_012586	H6S33_012586	49.65	50.1	51.29	84.48	122.73	107.91	50.346667	105.04	GO:001602	CC:integral component of membrane;	------	------	------	------	ENOG4111FFX	S:Function unknown	XP_044695235.1	uncharacterized protein H6S33_012586 [Morchella sextelata]	------	------	PF09994.12	DUF2235	Uncharacterized alpha/beta hydrolase domain
