# Supplementary material for: Integrated Transcriptomics–Proteomics Analysis Reveals the Response Mechanism of Morchella sextelata to Pseudodiploöspora longispora Infection
Source: J Fungi (Basel). 2024 Aug 26;10(9):604. doi: 10.3390/jof10090604 (PMC11433447; doi:10.3390/jof10090604)
Supplement: Supplementary file 1 [file jof-10-00604-s001.zip › Table S3 Joint downregulation of expressed gene information.csv]

Table S3 Joint downregulation of expressed gene information
Gene_id	Gene_name	CK_R1	CK_R2	CK_R3	MT_R1	MT_R2	MT_R3	CK_R	MT_R	GO_id	GO_term	KO_id	KO_name	Pathway_id	Pathway_definition	EggNOG_id	EggNOG_Functional Categories	NR_hit-name	NR_description	Swiss-Prot_hit-name	Swiss-Prot_description	Pfam_id	Domain	Domain description
gene-H6S33_000058	H6S33_000058	2442.67	961.85	1557.88	627.2	358.62	638.77	1654.133333	541.53	GO:0008270;GO:001649	MF:zinc ion binding;MF:oxidoreductase activity;	K17818	ARD1	map00040	Pentose and glucuronate interconversions	COG1063	E:Amino acid transport and metabolism	XP_044699617.1	uncharacterized protein H6S33_000058 [Morchella sextelata]	sp|Q4R0J7|ARD1_UROFA;	D-arabinitol dehydrogenase 1 OS=Uromyces fabae OX=55588 GN=ARD1 PE=1 SV=1;	PF08240.15;PF00107.29;PF16912.8;PF13602.9;PF01494.22	ADH_N;ADH_zinc_N;Glu_dehyd_C;ADH_zinc_N_2;FAD_binding_3	Alcohol dehydrogenase GroES-like domain;Zinc-binding dehydrogenase;Glucose dehydrogenase C-terminus;Zinc-binding dehydrogenase;FAD binding domain
gene-H6S33_000069	H6S33_000069	690.32	623.48	478.7	186.72	173.4	250.07	597.5	203.396667	GO:0006857;GO:0016021;GO:002285	BP:oligopeptide transport;CC:integral component of membrane;MF:transmembrane transporter activity;	K03305	TC.POT	------	------	COG3104	E:Amino acid transport and metabolism	XP_044699628.1	uncharacterized protein H6S33_000069 [Morchella sextelata]	sp|Q9P380|PTR2_SCHPO;	Probable peptide transporter ptr2 OS=Schizosaccharomyces pombe;	PF00854.24	PTR2	POT family
gene-H6S33_000164	H6S33_000164	18.89	16.49	11.39	5.11	8.18	7.78	15.59	7.023333	GO:0033897;GO:000372	MF:ribonuclease T2 activity;MF:RNA binding;	K01166	RNASET2	------	------	ENOG4111M7G	S:Function unknown	XP_044699723.1	uncharacterized protein H6S33_000164 [Morchella sextelata]	sp|Q4WXZ5|RNY1_ASPFU;	Ribonuclease T2-like OS=Neosartorya fumigata;	PF00445.21	Ribonuclease_T2	Ribonuclease T2 family
gene-H6S33_000197	H6S33_000197	118.12	195.08	91.63	30.01	38.84	29.33	134.943333	32.726667	GO:0016021;GO:003567	CC:integral component of membrane;MF:oligopeptide transmembrane transporter activity;	------	------	------	------	COG1297	S:Function unknown	XP_044699756.1	uncharacterized protein H6S33_000197 [Morchella sextelata]	sp|P53134|YGL4_YEAST;	Putative oligopeptide transporter YGL114W OS=Saccharomyces cerevisiae;	PF03169.18	OPT	OPT oligopeptide transporter protein
gene-H6S33_000382	H6S33_000382	142.43	79.62	54.11	23.41	19.54	31.77	92.053333	24.906667	GO:0032259;GO:000816	BP:methylation;MF:methyltransferase activity;	------	------	------	------	ENOG410ZB7F;ENOG4111BZH	S:Function unknown;	XP_044699941.1	uncharacterized protein H6S33_000382 [Morchella sextelata]	sp|P9WEZ3|PYTC_ASPTE;	Methyltransferase pytC OS=Aspergillus terreus OX=33178 GN=pytC PE=2 SV=1;	PF13489.9;PF13649.9;PF08241.15;PF08242.15;PF13847.9	Methyltransf_23;Methyltransf_25;Methyltransf_11;Methyltransf_12;Methyltransf_31	Methyltransferase domain;Methyltransferase domain;Methyltransferase domain;Methyltransferase domain;Methyltransferase domain
gene-H6S33_000464	H6S33_000464	534.49	430.13	429.1	176.17	90.76	147.68	464.573333	138.203333	GO:0055085;GO:0005743;GO:001602	BP:transmembrane transport;CC:mitochondrial inner membrane;CC:integral component of membrane;	K15104	SLC25A11, OGC	------	------	ENOG410XQHU	S:Function unknown	XP_044700023.1	uncharacterized protein H6S33_000464 [Morchella sextelata]	sp|P0C582|M2OM_NEUCR;	Putative mitochondrial 2-oxoglutarate/malate carrier protein OS=Neurospora crassa;	PF00153.30	Mito_carr	Mitochondrial carrier protein
gene-H6S33_000728	H6S33_000728	1155.99	1372.16	849.36	62.22	239.06	68.33	1125.836667	123.203333	------	------	------	------	------	------	ENOG410Y2N7	S:Function unknown	XP_044700287.1	uncharacterized protein H6S33_000728 [Morchella sextelata]	------	------	------	------	------
gene-H6S33_001412	H6S33_001412	29.49	27.78	17.01	9.33	7.91	8.99	24.76	8.743333	GO:001682	MF:lyase activity;	K18103	GAAC, LGA1	map00040	Pentose and glucuronate interconversions	COG0329	E:Amino acid transport and metabolism	XP_044694379.1	uncharacterized protein H6S33_001412 [Morchella sextelata]	sp|A8DRH7|LGA1_ASPNG;	L-threo-3-deoxy-hexylosonate aldolase OS=Aspergillus niger OX=5061 GN=gaaC PE=3 SV=1;	PF00701.25	DHDPS	Dihydrodipicolinate synthetase family
gene-H6S33_001527	H6S33_001527	61.21	95	153.66	51.87	44.25	30.38	103.29	42.166667	------	------	------	------	------	------	COG1028	S:Function unknown	XP_044693588.1	uncharacterized protein H6S33_001527 [Morchella sextelata]	sp|A0A1V0QS34|ERIB_HERER;	Short-chain dehydrogenase/reductase eriB OS=Hericium erinaceus OX=91752 GN=eriB PE=2 SV=1;	PF00106.28;PF13561.9;PF08659.13	adh_short;adh_short_C2;KR	short chain dehydrogenase;Enoyl;KR domain
gene-H6S33_001683	H6S33_001683	1447.37	747.44	814.59	481.09	348.8	448.24	1003.133333	426.043333	GO:0006635;GO:0005777;GO:001649	BP:fatty acid beta-oxidation;CC:peroxisome;MF:oxidoreductase activity;	K14729	FOX2	map00640;map00410	Propanoate metabolism;beta-Alanine metabolism	COG2030	I:Lipid transport and metabolism	XP_044693744.1	uncharacterized protein H6S33_001683 [Morchella sextelata]	sp|Q01373|FOX2_NEUCR;	Peroxisomal hydratase-dehydrogenase-epimerase OS=Neurospora crassa;	PF00106.28;PF13561.9;PF01575.22;PF08659.13;PF02882.22	adh_short;adh_short_C2;MaoC_dehydratas;KR;THF_DHG_CYH_C	short chain dehydrogenase;Enoyl;MaoC like domain;KR domain;Tetrahydrofolate dehydrogenase/cyclohydrolase, NA
gene-H6S33_001772	H6S33_001772	2847.97	1356.91	1372.97	631.09	565.41	601.66	1859.283333	599.386667	GO:0018580;GO:005121	MF:nitronate monooxygenase activity;MF:dioxygenase activity;	------	------	------	------	COG2070	S:Function unknown	XP_044693833.1	uncharacterized protein H6S33_001772 [Morchella sextelata]	sp|P71847|IPDC_MYCTU;	;	PF03060.18;PF00478.28;PF01070.21;PF01645.20	NMO;IMPDH;FMN_dh;Glu_synthase	Nitronate monooxygenase;IMP dehydrogenase / GMP reductase domain;FMN-dependent dehydrogenase;Conserved region in glutamate synthase
gene-H6S33_001795	H6S33_001795	74.34	29.59	40.92	22.76	14.87	16.99	48.283333	18.206667	GO:000382	MF:catalytic activity;	------	------	------	------	COG1024	I:Lipid transport and metabolism	XP_044693856.1	uncharacterized protein H6S33_001795 [Morchella sextelata]	sp|Q4WF54|SIDH_ASPFU;	Mevalonyl-coenzyme A hydratase sidH OS=Neosartorya fumigata;	PF00378.23;PF16113.8	ECH_1;ECH_2	Enoyl-CoA hydratase/isomerase;Enoyl-CoA hydratase/isomerase
gene-H6S33_001931	H6S33_001931	436.62	382.93	118.44	53.52	21.75	33.44	312.663333	36.236667	------	------	------	------	------	------	------	------	XP_044693074.1	uncharacterized protein H6S33_001931 [Morchella sextelata]	------	------	------	------	------
gene-H6S33_001933	H6S33_001933	145.48	190.26	143.94	100.87	59.83	80.33	159.893333	80.343333	------	------	------	------	------	------	------	------	XP_044693076.1	uncharacterized protein H6S33_001933 [Morchella sextelata]	------	------	PF12937.10	F-box-like	F-box-like
gene-H6S33_002288	H6S33_002288	2847.26	2084.17	2213.05	788.68	636.82	753.69	2381.493333	726.396667	GO:0005506;GO:0020037;GO:001671	MF:iron ion binding;MF:heme binding;MF:oxidoreductase activity, acting on paired donors, with incorporation or reduction of molecular oxygen, reduced flavin or flavoprotein as one donor, and incorporation of one atom of oxygen;	------	------	------	------	COG2124	Q:Secondary metabolites biosynthesis, transport and catabolism	XP_044693431.1	uncharacterized protein H6S33_002288 [Morchella sextelata]	sp|Q9Y757|CP52L_DEBHN;	Cytochrome P450 52A12 OS=Debaryomyces hansenii OX=4959 GN=CYP52A12 PE=2 SV=2;	PF00067.25	p450	Cytochrome P450
gene-H6S33_002359	H6S33_002359	121.82	122.4	125.95	61.23	48.76	74.09	123.39	61.36	GO:004687	MF:metal ion binding;	------	------	------	------	ENOG410ZQ5S	S:Function unknown	XP_044693502.1	uncharacterized protein H6S33_002359 [Morchella sextelata]	------	------	PF01753.21	zf-MYND	MYND finger
gene-H6S33_002441	H6S33_002441	83.37	259.35	102.09	32.32	53.21	42.17	148.27	42.566667	------	------	K01053	gnl, RGN	map00030;map00053;map01240	Pentose phosphate pathway;Ascorbate and aldarate metabolism;Biosynthesis of cofactors	ENOG4112AX0	S:Function unknown	XP_044692602.1	uncharacterized protein H6S33_002441 [Morchella sextelata]	------	------	PF08450.15;PF13964.9	SGL;Kelch_6	SMP-30/Gluconolactonase/LRE-like region;Kelch motif
gene-H6S33_002474	H6S33_002474	14.82	34.73	20.88	6.08	7.19	9.53	23.476667	7.6	GO:0046416;GO:0016021;GO:0003884;GO:007194	BP:D-amino acid metabolic process;CC:integral component of membrane;MF:D-amino-acid oxidase activity;MF:FAD binding;	K00273	DAO, aao	map00311;map04146;map00470;map00330;map00260	Penicillin and cephalosporin biosynthesis;Peroxisome;D-Amino acid metabolism;Arginine and proline metabolism;Glycine, serine and threonine metabolism	COG0665	E:Amino acid transport and metabolism	XP_044692635.1	uncharacterized protein H6S33_002474 [Morchella sextelata]	sp|P24552|OXDA_FUSVN;	D-amino-acid oxidase OS=Fusarium vanettenii OX=2747968 PE=1 SV=1;	PF01266.27;PF07992.17	DAO;Pyr_redox_2	FAD dependent oxidoreductase;Pyridine nucleotide-disulphide oxidoreductase
gene-H6S33_002664	H6S33_002664	111.3	117.8	40.06	30.79	20.13	36.61	89.72	29.176667	GO:001680	MF:ether hydrolase activity;	K01253	EPHX1	------	------	COG0596	S:Function unknown	XP_044692825.1	uncharacterized protein H6S33_002664 [Morchella sextelata]	sp|Q30DW8|EPOA_DOTSE;	Putative epoxide hydrolase OS=Dothistroma septosporum OX=64363 GN=epoA PE=3 SV=1;	PF06441.15;PF00561.23;PF12697.10	EHN;Abhydrolase_1;Abhydrolase_6	Epoxide hydrolase N terminus;alpha/beta hydrolase fold;Alpha/beta hydrolase family
gene-H6S33_002816	H6S33_002816	153.94	51.36	61.63	9.67	5.04	9.7	88.976667	8.136667	GO:001678	MF:hydrolase activity;	------	------	------	------	------	------	XP_044692977.1	uncharacterized protein H6S33_002816 [Morchella sextelata]	sp|D4AZ78|LIP2_ARTBC;	Secreted lipase ARB_01498 OS=Arthroderma benhamiae;	PF00135.31;PF07859.16;PF20434.1	COesterase;Abhydrolase_3;BD-FAE	Carboxylesterase family;alpha/beta hydrolase fold;BD-FAE
gene-H6S33_002932	H6S33_002932	63.09	51.74	71.54	13.27	7.04	6.68	62.123333	8.996667	------	------	------	------	------	------	------	------	XP_044692139.1	uncharacterized protein H6S33_002932 [Morchella sextelata]	------	------	------	------	------
gene-H6S33_003069	H6S33_003069	108.56	77.29	59.27	15.35	8.79	14.38	81.706667	12.84	GO:0008270;GO:001649	MF:zinc ion binding;MF:oxidoreductase activity;	------	------	------	------	COG1063	E:Amino acid transport and metabolism	XP_044692276.1	uncharacterized protein H6S33_003069 [Morchella sextelata]	sp|A0A411KUQ9|UCSI_ACRSP;	Medium chain reductase/dehydrogenase ucsI OS=Acremonium sp. OX=2046025 GN=ucsI PE=3 SV=1;	PF08240.15;PF00107.29;PF16912.8;PF13823.9	ADH_N;ADH_zinc_N;Glu_dehyd_C;ADH_N_assoc	Alcohol dehydrogenase GroES-like domain;Zinc-binding dehydrogenase;Glucose dehydrogenase C-terminus;Alcohol dehydrogenase GroES-associated
gene-H6S33_003618	H6S33_003618	100.86	127.25	99.22	13.73	57.28	4.93	109.11	25.313333	GO:0046872;GO:0051537;GO:0050660;GO:001649	MF:metal ion binding;MF:2 iron, 2 sulfur cluster binding;MF:flavin adenine dinucleotide binding;MF:oxidoreductase activity;	------	------	------	------	COG0446	S:Function unknown	XP_044691979.1	uncharacterized protein H6S33_003618 [Morchella sextelata]	sp|Q10499|AIF1_SCHPO;	Apoptosis-inducing factor 1 OS=Schizosaccharomyces pombe;	PF07992.17;PF00355.29;PF00070.30;PF13738.9;PF13806.9;PF14759.9	Pyr_redox_2;Rieske;Pyr_redox;Pyr_redox_3;Rieske_2;Reductase_C	Pyridine nucleotide-disulphide oxidoreductase;Rieske [2Fe-2S] domain;Pyridine nucleotide-disulphide oxidoreductase;Pyridine nucleotide-disulphide oxidoreductase;Rieske-like [2Fe-2S] domain;Reductase C-terminal
gene-H6S33_004072	H6S33_004072	51.38	27.52	17.79	6.91	8.87	12.99	32.23	9.59	GO:000449	MF:monooxygenase activity;	------	------	------	------	ENOG4111TNH	S:Function unknown	XP_044691606.1	uncharacterized protein H6S33_004072 [Morchella sextelata]	------	------	------	------	------
gene-H6S33_004106	H6S33_004106	104.43	109.46	168.47	22.53	33.93	5.78	127.453333	20.746667	GO:0016021;GO:001514	CC:integral component of membrane;MF:malate transmembrane transporter activity;	------	------	------	------	COG1275	P:Inorganic ion transport and metabolism	XP_044691640.1	uncharacterized protein H6S33_004106 [Morchella sextelata]	sp|P50537|MAE1_SCHPO;	Malic acid transport protein OS=Schizosaccharomyces pombe;	PF03595.20	SLAC1	Voltage-dependent anion channel
gene-H6S33_004178	H6S33_004178	295.03	295.08	192.75	159.63	99.28	107.48	260.953333	122.13	------	------	K11153	RDH12	map01240	Biosynthesis of cofactors	COG1028	S:Function unknown	XP_044690916.1	uncharacterized protein H6S33_004178 [Morchella sextelata]	sp|D7UTD0|FC4_PHOAM;	Short-chain dehydrogenase/reductase OS=Phomopsis amygdali OX=1214568 GN=fc-sdr PE=1 SV=1;	PF00106.28;PF13561.9;PF08659.13	adh_short;adh_short_C2;KR	short chain dehydrogenase;Enoyl;KR domain
gene-H6S33_004512	H6S33_004512	159.79	67.26	121.75	33.71	13.64	29.32	116.266667	25.556667	GO:001602	CC:integral component of membrane;	K01931	NEUR	------	------	ENOG410XRAE;ENOG41102IM	S:Function unknown;	XP_044691250.1	uncharacterized protein H6S33_004512 [Morchella sextelata]	sp|Q8LA32|LUL4_ARATH;	Probable E3 ubiquitin-protein ligase LUL4 OS=Arabidopsis thaliana OX=3702 GN=LUL4 PE=2 SV=1;	PF13920.9;PF14447.9;PF00097.28;PF13639.9	zf-C3HC4_3;Prok-RING_4;zf-C3HC4;zf-RING_2	Zinc finger, C3HC4 type;Prokaryotic RING finger family 4;Zinc finger, C3HC4 type;Ring finger domain
gene-H6S33_005030	H6S33_005030	261.15	363.11	280.65	110.33	119.05	110.83	301.636667	113.403333	GO:0006865;GO:0016021;GO:002285	BP:amino acid transport;CC:integral component of membrane;MF:transmembrane transporter activity;	K16261	YAT	------	------	COG0531	E:Amino acid transport and metabolism	XP_044690243.1	uncharacterized protein H6S33_005030 [Morchella sextelata]	sp|A0A1D8PK89|GAP2_CANAL;	General amino-acid permease GAP2 OS=Candida albicans;	PF00324.24;PF13520.9	AA_permease;AA_permease_2	Amino acid permease;Amino acid permease
gene-H6S33_005353	H6S33_005353	31.34	75.26	97.82	5.13	9.02	10.64	68.14	8.263333	------	------	------	------	------	------	ENOG4111KQD	K:Transcription	XP_044698662.1	uncharacterized protein H6S33_005353 [Morchella sextelata]	------	------	PF13921.9;PF00249.34	Myb_DNA-bind_6;Myb_DNA-binding	Myb-like DNA-binding domain;Myb-like DNA-binding domain
gene-H6S33_005365	H6S33_005365	50.77	25.99	40.3	21.26	17.77	12.62	39.02	17.216667	GO:0016787;GO:004687	MF:hydrolase activity;MF:metal ion binding;	------	------	------	------	COG0494	L:Replication, recombination and repair	XP_044698674.1	uncharacterized protein H6S33_005365 [Morchella sextelata]	sp|P91148|NDX7_CAEEL;	Putative nudix hydrolase 7 OS=Caenorhabditis elegans OX=6239 GN=ndx-7 PE=3 SV=2;	PF00293.31	NUDIX	NUDIX domain
gene-H6S33_005523	H6S33_005523	782.28	1092.64	771.16	108.97	39.02	154.23	882.026667	100.74	GO:0050661;GO:0050660;GO:000449	MF:NADP binding;MF:flavin adenine dinucleotide binding;MF:N,N-dimethylaniline monooxygenase activity;	------	------	------	------	COG2072	P:Inorganic ion transport and metabolism	XP_044698832.1	uncharacterized protein H6S33_005523 [Morchella sextelata]	sp|Q0CSA3|TAZF_ASPTN;	FAD-binding monooxygenase tazF OS=Aspergillus terreus;	PF00743.22;PF13450.9;PF13738.9	FMO-like;NAD_binding_8;Pyr_redox_3	Flavin-binding monooxygenase-like;NA;Pyridine nucleotide-disulphide oxidoreductase
gene-H6S33_006016	H6S33_006016	216.25	253.17	317.54	44.64	56.43	66.74	262.32	55.936667	GO:0008643;GO:0016021;GO:002285	BP:carbohydrate transport;CC:integral component of membrane;MF:transmembrane transporter activity;	------	------	------	------	ENOG410XNQK	G:Carbohydrate transport and metabolism	XP_044699325.1	uncharacterized protein H6S33_006016 [Morchella sextelata]	sp|Q4U3U6|QAY_NEUAF;	Quinate permease OS=Neurospora africana OX=5143 GN=qa-y PE=3 SV=1;	PF00083.27;PF07690.19	Sugar_tr;MFS_1	Sugar;Major Facilitator Superfamily
gene-H6S33_006108	H6S33_006108	93	25.33	62.03	27.33	21.78	18.89	60.12	22.666667	GO:0016021;GO:0004497;GO:0020037;GO:0016705;GO:0016712;GO:000550	CC:integral component of membrane;MF:monooxygenase activity;MF:heme binding;MF:oxidoreductase activity, acting on paired donors, with incorporation or reduction of molecular oxygen;MF:oxidoreductase activity, acting on paired donors, with incorporation or reduction of molecular oxygen, reduced flavin or flavoprotein as one donor, and incorporation of one atom of oxygen;MF:iron ion binding;	------	------	------	------	COG2124	Q:Secondary metabolites biosynthesis, transport and catabolism	XP_044699417.1	uncharacterized protein H6S33_006108 [Morchella sextelata]	sp|A0A3S5HYN5|PVHE_TALVA;	Cytochrome P450 monooxygenase pvhE OS=Talaromyces variabilis OX=28576 GN=pvhE PE=1 SV=1;	PF00067.25	p450	Cytochrome P450
gene-H6S33_006201	H6S33_006201	9.73	12.02	3.09	0.88	3.56	1.88	8.28	2.106667	GO:0006508;GO:0005615;GO:0004222;GO:000827	BP:proteolysis;CC:extracellular space;MF:metalloendopeptidase activity;MF:zinc ion binding;	K01417	MEP	------	------	ENOG410Y2UE	O:Posttranslational modification, protein turnover, chaperones	XP_044699510.1	uncharacterized protein H6S33_006201 [Morchella sextelata]	sp|A1DBW0|MEP_NEOFI;	Extracellular metalloproteinase MEP OS=Neosartorya fischeri;	PF02128.18;PF07504.16	Peptidase_M36;FTP	Fungalysin metallopeptidase;Fungalysin/Thermolysin Propeptide Motif
gene-H6S33_006217	H6S33_006217	67.42	116.79	47.63	16.47	21.61	16.13	77.28	18.07	GO:0006508;GO:0110165;GO:000425	BP:proteolysis;CC:cellular anatomical entity;MF:serine-type endopeptidase activity;	------	------	------	------	COG1404	O:Posttranslational modification, protein turnover, chaperones	XP_044699526.1	uncharacterized protein H6S33_006217 [Morchella sextelata]	sp|L8FSM5|SUB2_PSED2;	Subtilisin-like protease 2 OS=Pseudogymnoascus destructans;	PF00082.25;PF05922.19	Peptidase_S8;Inhibitor_I9	Subtilase family;Peptidase inhibitor I9
gene-H6S33_006598	H6S33_006598	204.82	104.32	183.72	91.47	48.83	47.3	164.286667	62.533333	GO:004687	MF:metal ion binding;	------	------	------	------	ENOG410ZQ5S;ENOG4111CS2	S:Function unknown;	XP_044690125.1	uncharacterized protein H6S33_006598 [Morchella sextelata]	------	------	PF01753.21	zf-MYND	MYND finger
gene-H6S33_006599	H6S33_006599	35.23	16.72	31.42	10.74	3.71	5.97	27.79	6.806667	GO:0006996;GO:0016021;GO:0003924;GO:000552	BP:organelle organization;CC:integral component of membrane;MF:GTPase activity;MF:GTP binding;	------	------	------	------	COG0699	S:Function unknown	XP_044690126.1	uncharacterized protein H6S33_006599 [Morchella sextelata]	sp|Q7T2P0|MX1_ICTPU;	Interferon-induced GTP-binding protein Mx1 OS=Ictalurus punctatus OX=7998 GN=mx1 PE=2 SV=1;	PF01031.23;PF00350.26;PF01926.26	Dynamin_M;Dynamin_N;MMR_HSR1	Dynamin central region;Dynamin family;50S ribosome-binding GTPase
gene-H6S33_006997	H6S33_006997	52.96	34.22	50.92	10.53	3.11	2.57	46.033333	5.403333	------	------	------	------	------	------	------	------	XP_044689161.1	uncharacterized protein H6S33_006997 [Morchella sextelata]	------	------	------	------	------
gene-H6S33_008000	H6S33_008000	18.95	8.86	22.3	3.06	2.75	4.38	16.703333	3.396667	GO:0006915;GO:0007155;GO:0006508;GO:0031012;GO:0004222;GO:0030246;GO:0008270;GO:0008234;GO:000823	BP:apoptotic process;BP:cell adhesion;BP:proteolysis;CC:extracellular matrix;MF:metalloendopeptidase activity;MF:carbohydrate binding;MF:zinc ion binding;MF:cysteine-type peptidase activity;MF:metallopeptidase activity;	------	------	------	------	ENOG4110WIF	S:Function unknown	XP_044688191.1	uncharacterized protein H6S33_008000 [Morchella sextelata]	------	------	PF09458.13	H_lectin	H-type lectin domain
gene-H6S33_008541	H6S33_008541	39.4	49.46	19.21	1.32	3.37	3.78	36.023333	2.823333	GO:0016021;GO:002285	CC:integral component of membrane;MF:transmembrane transporter activity;	------	------	------	------	COG0477;COG3491	G:Carbohydrate transport and metabolism;S:Function unknown	XP_044688086.1	uncharacterized protein H6S33_008541 [Morchella sextelata]	sp|W7N2B4|FUB11_GIBM7;	Efflux pump FUB11 OS=Gibberella moniliformis;	PF07690.19;PF00083.27	MFS_1;Sugar_tr	Major Facilitator Superfamily;Sugar
gene-H6S33_008621	H6S33_008621	344.36	231.05	332.82	126.81	61.01	88.68	302.743333	92.166667	------	------	------	------	------	------	ENOG410Z0G1;ENOG410YMSX	S:Function unknown;	XP_044687735.1	uncharacterized protein H6S33_008621 [Morchella sextelata]	------	------	PF13894.9;PF00096.29;PF15909.8	zf-C2H2_4;zf-C2H2;zf-C2H2_8	C2H2-type zinc finger;Zinc finger, C2H2 type;C2H2-type zinc ribbon
gene-H6S33_008731	H6S33_008731	236.58	82.8	123.68	58.1	65.37	58.74	147.686667	60.736667	GO:001674	MF:transferase activity, transferring acyl groups other than amino-acyl groups;	K08764	SCP2, SCPX	map04146;map01040	Peroxisome;Biosynthesis of unsaturated fatty acids	ENOG410XPRW	I:Lipid transport and metabolism	XP_044687587.1	uncharacterized protein H6S33_008731 [Morchella sextelata]	sp|P07857|SCP2_BOVIN;	Sterol carrier protein 2 OS=Bos taurus OX=9913 GN=SCP2 PE=1 SV=2;	PF00108.26;PF02803.21;PF08545.13;PF00109.29	Thiolase_N;Thiolase_C;ACP_syn_III;ketoacyl-synt	Thiolase, N-terminal domain;Thiolase, C-terminal domain;3-Oxoacyl-[acyl-carrier-protein;Beta-ketoacyl synthase, N-terminal domain
gene-H6S33_008771	H6S33_008771	100.93	35.28	72.07	18.39	21.91	19.67	69.426667	19.99	------	------	K01904	4CL	map00130	Ubiquinone and other terpenoid-quinone biosynthesis	------	------	XP_044687627.1	uncharacterized protein H6S33_008771 [Morchella sextelata]	sp|Q84P21|4CLL5_ARATH;	4-coumarate--CoA ligase-like 5 OS=Arabidopsis thaliana OX=3702 GN=4CLL5 PE=1 SV=2;	PF00501.31;PF13193.9	AMP-binding;AMP-binding_C	AMP-binding enzyme;AMP-binding enzyme C-terminal domain
gene-H6S33_008882	H6S33_008882	131.73	63.36	30.76	10.97	12.06	15.29	75.283333	12.773333	------	------	------	------	------	------	------	------	XP_044697697.1	uncharacterized protein H6S33_008882 [Morchella sextelata]	------	------	------	------	------
gene-H6S33_009316	H6S33_009316	97.27	39.86	38.75	22.3	19.86	17.53	58.626667	19.896667	GO:001682	MF:lyase activity;	K18339	LRA4	map00051	Fructose and mannose metabolism	COG0329	E:Amino acid transport and metabolism	XP_044698131.1	uncharacterized protein H6S33_009316 [Morchella sextelata]	sp|A6Y9S5|LGA1_HYPJE;	L-threo-3-deoxy-hexylosonate aldolase OS=Hypocrea jecorina OX=51453 GN=lga1 PE=1 SV=1;	PF00701.25	DHDPS	Dihydrodipicolinate synthetase family
gene-H6S33_009401	H6S33_009401	307.87	352.95	390.36	63.96	150.58	65.04	350.393333	93.193333	GO:0007264;GO:0003924;GO:000552	BP:small GTPase mediated signal transduction;MF:GTPase activity;MF:GTP binding;	K04513	RHOA	map04144;map04011	Endocytosis;MAPK signaling pathway - yeast	COG1100	S:Function unknown	XP_044698216.1	uncharacterized protein H6S33_009401 [Morchella sextelata]	sp|P06780|RHO1_YEAST;	GTP-binding protein RHO1 OS=Saccharomyces cerevisiae;	PF00071.25;PF08477.16;PF00025.24	Ras;Roc;Arf	Ras family;Ras of Complex, Roc, domain of DAPkinase;ADP-ribosylation factor family
gene-H6S33_009667	H6S33_009667	5662.68	2417.71	3705.71	535.15	469.68	466.11	3928.7	490.313333	------	------	------	------	------	------	ENOG410Y4B4;ENOG4110AMK	S:Function unknown;	XP_044698482.1	uncharacterized protein H6S33_009667 [Morchella sextelata]	sp|P16965|STF2_YEAST;	ATPase-stabilizing factor 15 kDa protein OS=Saccharomyces cerevisiae;	------	------	------
gene-H6S33_009923	H6S33_009923	163.51	85.15	92.24	48.96	41.97	37.81	113.633333	42.913333	GO:0005743;GO:001602	CC:mitochondrial inner membrane;CC:integral component of membrane;	K13354	SLC25A17, PMP34	map04146	Peroxisome	ENOG410ZNC0	S:Function unknown	XP_044687395.1	uncharacterized protein H6S33_009923 [Morchella sextelata]	sp|Q00319|PM47B_CANBO;	Peroxisomal membrane protein PMP47B OS=Candida boidinii OX=5477 GN=PMP47B PE=2 SV=1;	PF00153.30	Mito_carr	Mitochondrial carrier protein
gene-H6S33_010380	H6S33_010380	18.63	35.43	13.8	4.68	6.58	5.55	22.62	5.603333	GO:0000272;GO:0005576;GO:003057	BP:polysaccharide catabolic process;CC:extracellular region;MF:pectate lyase activity;	K01728	pel	map00040	Pentose and glucuronate interconversions	COG3866	G:Carbohydrate transport and metabolism	XP_044697523.1	uncharacterized protein H6S33_010380 [Morchella sextelata]	sp|Q5AVN4|PLYA_EMENI;	Pectate lyase A OS=Emericella nidulans;	PF00544.22;PF13229.9	Pectate_lyase_4;Beta_helix	Pectate lyase;Right handed beta helix region
gene-H6S33_010381	H6S33_010381	26.4	14.47	13.17	3.55	1.99	5.65	18.013333	3.73	GO:001662	MF:oxidoreductase activity, acting on the aldehyde or oxo group of donors, NAD or NADP as acceptor;	------	------	------	------	COG1012	C:Energy production and conversion	XP_044697524.1	uncharacterized protein H6S33_010381 [Morchella sextelata]	sp|O05619|VDH_PSEUH;	Vanillin dehydrogenase OS=Pseudomonas sp.;	PF00171.25	Aldedh	Aldehyde dehydrogenase family
gene-H6S33_010384	H6S33_010384	468.44	134	177.13	52.22	65.82	65.83	259.856667	61.29	GO:0071555;GO:0045490;GO:000465	BP:cell wall organization;BP:pectin catabolic process;MF:polygalacturonase activity;	K01184	E3.2.1.15	map00040	Pentose and glucuronate interconversions	COG5434	M:Cell wall/membrane/envelope biogenesis	XP_044697527.1	uncharacterized protein H6S33_010384 [Morchella sextelata]	sp|B8N7Z8|PGLRB_ASPFN;	Probable endopolygalacturonase B OS=Aspergillus flavus;	PF00295.20	Glyco_hydro_28	Glycosyl hydrolases family 28
gene-H6S33_010402	H6S33_010402	202.11	553.55	322.49	42.68	37.98	129.01	359.383333	69.89	GO:0016021;GO:0005506;GO:0016705;GO:0004497;GO:002003	CC:integral component of membrane;MF:iron ion binding;MF:oxidoreductase activity, acting on paired donors, with incorporation or reduction of molecular oxygen;MF:monooxygenase activity;MF:heme binding;	------	------	------	------	COG2124	Q:Secondary metabolites biosynthesis, transport and catabolism	XP_044697545.1	uncharacterized protein H6S33_010402 [Morchella sextelata]	sp|C8V0D4|CICH_EMENI;	Cytochrome P450 monooxygenase cicH OS=Emericella nidulans;	PF00067.25	p450	Cytochrome P450
gene-H6S33_010450	H6S33_010450	7021.18	2591.17	4659.98	2029.73	1706.35	1529.28	4757.443333	1755.12	------	------	------	------	------	------	ENOG4111QEJ	S:Function unknown	XP_044697593.1	uncharacterized protein H6S33_010450 [Morchella sextelata]	------	------	PF20415.1	DUF6699	Family of unknown function
gene-H6S33_010459	H6S33_010459	29.41	41.58	16.18	7.08	7.2	3.89	29.056667	6.056667	GO:0003824;GO:003024	MF:catalytic activity;MF:carbohydrate binding;	------	------	------	------	ENOG410Z1SH	S:Function unknown	XP_044697602.1	uncharacterized protein H6S33_010459 [Morchella sextelata]	sp|P64744|SMASE_MYCBO;	Sphingomyelinase OS=Mycobacterium bovis;	PF01419.20	Jacalin	Jacalin-like lectin domain
gene-H6S33_010702	H6S33_010702	21.79	48.69	15.53	12.01	6.06	5.61	28.67	7.893333	GO:001912	MF:hydrolase activity, acting on acid halide bonds, in C-halide compounds;	K01560	E3.8.1.2	------	------	COG1011	S:Function unknown	XP_044696632.1	uncharacterized protein H6S33_010702 [Morchella sextelata]	sp|Q53464|HAD_PSEUY;	;	PF13419.9;PF00702.29	HAD_2;Hydrolase	Haloacid dehalogenase-like hydrolase;haloacid dehalogenase-like hydrolase
gene-H6S33_010804	H6S33_010804	314.55	417.39	382.94	83.16	104.62	76.84	371.626667	88.206667	------	------	K11153	RDH12	map01240	Biosynthesis of cofactors	COG1028	S:Function unknown	XP_044696734.1	uncharacterized protein H6S33_010804 [Morchella sextelata]	sp|A0A4P8DJW5|DMXR8_CRYX8;	Short chain dehydrogenase/reductase dmxR8 OS=Cryptosporiopsis sp.;	PF00106.28;PF13561.9;PF08659.13	adh_short;adh_short_C2;KR	short chain dehydrogenase;Enoyl;KR domain
gene-H6S33_011248	H6S33_011248	430.26	212.09	292.19	164.2	113.31	144.46	311.513333	140.656667	GO:0006635;GO:0015916;GO:0015910;GO:0042760;GO:0005777;GO:0031956;GO:0031957;GO:000446	BP:fatty acid beta-oxidation;BP:fatty-acyl-CoA transport;BP:peroxisomal long-chain fatty acid import;BP:very long-chain fatty acid catabolic process;CC:peroxisome;MF:medium-chain fatty acid-CoA ligase activity;MF:very long-chain fatty acid-CoA ligase activity;MF:long-chain fatty acid-CoA ligase activity;	K01897	ACSL, fadD	map04146;map00061;map00071	Peroxisome;Fatty acid biosynthesis;Fatty acid degradation	COG1022	I:Lipid transport and metabolism	XP_044696016.1	uncharacterized protein H6S33_011248 [Morchella sextelata]	sp|P9WEY3|AC891_PENBR;	Acyl-CoA ligase 891, peroxisomal OS=Penicillium brevicompactum OX=5074 PE=1 SV=1;	PF00501.31	AMP-binding	AMP-binding enzyme
gene-H6S33_011316	H6S33_011316	184.66	760.4	93.05	89.39	31.04	39.04	346.036667	53.156667	GO:001678	MF:hydrolase activity;	K01061	E3.1.1.45	------	------	COG0412	Q:Secondary metabolites biosynthesis, transport and catabolism	XP_044696084.1	uncharacterized protein H6S33_011316 [Morchella sextelata]	sp|Q07505|DLHH_YEAST;	Putative carboxymethylenebutenolidase OS=Saccharomyces cerevisiae;	PF01738.21	DLH	Dienelactone hydrolase family
gene-H6S33_011328	H6S33_011328	15.43	15.55	19.26	6.37	8.03	6.75	16.746667	7.05	GO:001602	CC:integral component of membrane;	K21440	ANKRD50	------	------	COG0666	S:Function unknown	XP_044696096.1	uncharacterized protein H6S33_011328 [Morchella sextelata]	sp|Q00808|HETE1_PODAS;	Vegetative incompatibility protein HET-E-1 OS=Podospora anserina OX=2587412 GN=HET-E1 PE=4 SV=1;	PF12796.10;PF13637.9;PF13606.9;PF00023.33;PF13857.9;PF13191.9;PF05729.15;PF13401.9	Ank_2;Ank_4;Ank_3;Ank;Ank_5;AAA_16;NACHT;AAA_22	Ankyrin repeats;Ankyrin repeats;Ankyrin repeat;Ankyrin repeat;Ankyrin repeats;AAA ATPase domain;NACHT domain;AAA domain
gene-H6S33_011386	H6S33_011386	2989.67	551.81	1424.39	440.25	123.95	280.73	1655.29	281.643333	GO:0050660;GO:001661	MF:flavin adenine dinucleotide binding;MF:oxidoreductase activity, acting on CH-OH group of donors;	K17066	MOX	map00680	Methane metabolism	COG2303	E:Amino acid transport and metabolism	XP_044696154.1	uncharacterized protein H6S33_011386 [Morchella sextelata]	sp|F2QY27|ALOX1_KOMPC;	Alcohol oxidase 1 OS=Komagataella phaffii;	PF00732.22;PF05199.16;PF05834.15	GMC_oxred_N;GMC_oxred_C;Lycopene_cycl	GMC oxidoreductase;GMC oxidoreductase;Lycopene cyclase protein
gene-H6S33_011448	H6S33_011448	36.51	3.99	5.54	1.97	0.44	1.11	15.346667	1.173333	------	------	------	------	------	------	------	------	XP_044696216.1	uncharacterized protein H6S33_011448 [Morchella sextelata]	------	------	------	------	------
gene-H6S33_011736	H6S33_011736	830.01	1092.65	666.23	219.61	138.83	151.06	862.963333	169.833333	GO:0004177;GO:005111	MF:aminopeptidase activity;MF:glucan endo-1,3-alpha-glucosidase activity;	------	------	------	------	ENOG4111H6V	G:Carbohydrate transport and metabolism	XP_044695404.1	uncharacterized protein H6S33_011736 [Morchella sextelata]	sp|B6GX22|MU71A_PENRW;	Mutanase Pc12g07500 OS=Penicillium rubens;	PF03659.17	Glyco_hydro_71	Glycosyl hydrolase family 71
gene-H6S33_011743	H6S33_011743	112.66	42	82.16	22.54	26.04	9.62	78.94	19.4	------	------	K11153	RDH12	map01240	Biosynthesis of cofactors	COG1028	S:Function unknown	XP_044695411.1	uncharacterized protein H6S33_011743 [Morchella sextelata]	sp|A0A4P8DJW5|DMXR8_CRYX8;	Short chain dehydrogenase/reductase dmxR8 OS=Cryptosporiopsis sp.;	PF00106.28;PF13561.9;PF08659.13	adh_short;adh_short_C2;KR	short chain dehydrogenase;Enoyl;KR domain
gene-H6S33_011916	H6S33_011916	40.15	63.31	55.56	25.3	16.32	11.9	53.006667	17.84	GO:0042254;GO:0016021;GO:0005634;GO:001649	BP:ribosome biogenesis;CC:integral component of membrane;CC:nucleus;MF:oxidoreductase activity;	------	------	------	------	COG0656	S:Function unknown	XP_044695584.1	uncharacterized protein H6S33_011916 [Morchella sextelata]	sp|Q76L36|CPRC2_CANPA;	NADPH-dependent conjugated polyketone reductase C2 OS=Candida parapsilosis OX=5480 GN=cpr-c2 PE=1 SV=1;	PF00248.24	Aldo_ket_red	Aldo/keto reductase family
gene-H6S33_012031	H6S33_012031	25.45	56.32	17.7	5	6.85	3.94	33.156667	5.263333	GO:0006508;GO:000823	BP:proteolysis;MF:metallopeptidase activity;	------	------	------	------	ENOG410XPH7	S:Function unknown	XP_044695699.1	uncharacterized protein H6S33_012031 [Morchella sextelata]	sp|E3QJV4|MEP1_COLGM;	Extracellular metalloprotease GLRG_06286 OS=Colletotrichum graminicola;	PF05572.16;PF13688.9;PF13583.9;PF13582.9;PF13574.9;PF00413.27	Peptidase_M43;Reprolysin_5;Reprolysin_4;Reprolysin_3;Reprolysin_2;Peptidase_M10	Pregnancy-associated plasma protein-A;Metallo-peptidase family M12;Metallo-peptidase family M12B Reprolysin-like;Metallo-peptidase family M12B Reprolysin-like;Metallo-peptidase family M12B Reprolysin-like;Matrixin
gene-H6S33_012312	H6S33_012312	6.47	6.2	6.07	1.71	2.11	3.49	6.246667	2.436667	GO:0016787;GO:001682	MF:hydrolase activity;MF:lyase activity;	K01210	E3.2.1.58	map00500	Starch and sucrose metabolism	ENOG410XTFG;ENOG410XNSB	G:Carbohydrate transport and metabolism;	XP_044694961.1	uncharacterized protein H6S33_012312 [Morchella sextelata]	sp|D4B0V1|E13B_ARTBC;	Probable glucan endo-1,3-beta-glucosidase ARB_02077 OS=Arthroderma benhamiae;	PF12708.10;PF12218.11;PF13229.9	Pectate_lyase_3;End_N_terminal;Beta_helix	Pectate lyase superfamily protein;N terminal extension of bacteriophage endosialidase;Right handed beta helix region
gene-H6S33_012329	H6S33_012329	37.56	43.58	68.64	3.77	1.36	1.32	49.926667	2.15	GO:0006725;GO:0008199;GO:0005506;GO:001670	BP:cellular aromatic compound metabolic process;MF:ferric iron binding;MF:iron ion binding;MF:oxidoreductase activity, acting on single donors with incorporation of molecular oxygen, incorporation of two atoms of oxygen;	------	------	------	------	COG3485	Q:Secondary metabolites biosynthesis, transport and catabolism	XP_044694978.1	uncharacterized protein H6S33_012329 [Morchella sextelata]	------	------	PF00775.24	Dioxygenase_C	Dioxygenase
gene-H6S33_012547	H6S33_012547	1379.01	701.2	784.25	458.63	357.25	410.52	954.82	408.8	GO:0016627;GO:005066	MF:oxidoreductase activity, acting on the CH-CH group of donors;MF:flavin adenine dinucleotide binding;	K00249	ACADM, acd	map00280;map00071	Valine, leucine and isoleucine degradation;Fatty acid degradation	ENOG410XNTS	I:Lipid transport and metabolism	XP_044695196.1	uncharacterized protein H6S33_012547 [Morchella sextelata]	sp|Q8RWZ3|IBR3_ARATH;	Probable acyl-CoA dehydrogenase IBR3 OS=Arabidopsis thaliana OX=3702 GN=IBR3 PE=1 SV=1;	PF00441.27;PF02770.22;PF02771.19;PF08028.14	Acyl-CoA_dh_1;Acyl-CoA_dh_M;Acyl-CoA_dh_N;Acyl-CoA_dh_2	Acyl-CoA dehydrogenase, C-terminal domain;Acyl-CoA dehydrogenase, middle domain;Acyl-CoA dehydrogenase, N-terminal domain;Acyl-CoA dehydrogenase, C-terminal domain
gene-H6S33_012610	H6S33_012610	58.28	71.9	67.25	25.65	29.56	31.16	65.81	28.79	GO:0009308;GO:0048038;GO:0005507;GO:000813	BP:amine metabolic process;MF:quinone binding;MF:copper ion binding;MF:primary amine oxidase activity;	K00276	AOC3, AOC2, tynA	map00350;map00360;map00410;map00260	Tyrosine metabolism;Phenylalanine metabolism;beta-Alanine metabolism;Glycine, serine and threonine metabolism	COG3733	Q:Secondary metabolites biosynthesis, transport and catabolism	XP_044695259.1	uncharacterized protein H6S33_012610 [Morchella sextelata]	sp|Q9P7F2|CAO1_SCHPO;	Copper amine oxidase 1 OS=Schizosaccharomyces pombe;	PF01179.23;PF02728.19;PF02727.19	Cu_amine_oxid;Cu_amine_oxidN3;Cu_amine_oxidN2	Copper amine oxidase, enzyme domain;Copper amine oxidase, N3 domain;Copper amine oxidase, N2 domain
gene-H6S33_012669	H6S33_012669	19.81	13.51	9.26	8.43	3.77	2.73	14.193333	4.976667	GO:0044550;GO:0016021;GO:0071949;GO:001649	BP:secondary metabolite biosynthetic process;CC:integral component of membrane;MF:FAD binding;MF:oxidoreductase activity;	------	------	------	------	COG0654;COG0654;ENOG410YDFT	C:Energy production and conversion;H:Coenzyme transport and metabolism;U:Intracellular trafficking, secretion, and vesicular transport	XP_044695318.1	uncharacterized protein H6S33_012669 [Morchella sextelata]	sp|A0A455M7R7|NTNK_NECSZ;	FAD-dependent monooxygenase ntnK OS=Nectria sp. OX=1755444 GN=ntnK PE=2 SV=1;	PF01494.22;PF05834.15;PF13450.9;PF01266.27	FAD_binding_3;Lycopene_cycl;NAD_binding_8;DAO	FAD binding domain;Lycopene cyclase protein;NA;FAD dependent oxidoreductase
gene-H6S33_012678	H6S33_012678	700.28	345.35	519.58	153.25	84.7	152.31	521.736667	130.086667	------	------	------	------	------	------	------	------	XP_044695327.1	uncharacterized protein H6S33_012678 [Morchella sextelata]	------	------	PF06140.16	Ifi-6-16	Interferon-induced 6-16 family
gene-H6S33_012679	H6S33_012679	168.27	90.78	154.55	46.89	21.78	42.18	137.866667	36.95	GO:001602	CC:integral component of membrane;	------	------	------	------	------	------	XP_044695328.1	uncharacterized protein H6S33_012679 [Morchella sextelata]	------	------	------	------	------
gene-H6S33_012687	H6S33_012687	56.93	16.72	38.95	3.6	1.29	2.35	37.533333	2.413333	------	------	------	------	------	------	COG2940	S:Function unknown	XP_044695336.1	uncharacterized protein H6S33_012687 [Morchella sextelata]	sp|O74467|SET5_SCHPO;	SET domain-containing protein 5 OS=Schizosaccharomyces pombe;	PF00856.31	SET	SET domain
gene-H6S33_012771	H6S33_012771	52.82	68.38	77.25	35.03	29.39	24.15	66.15	29.523333	GO:0016021;GO:0016787;GO:0140359;GO:000552	CC:integral component of membrane;MF:hydrolase activity;MF:ABC-type transmembrane transporter activity;MF:ATP binding;	------	------	------	------	COG1131	V:Defense mechanisms	XP_044694480.1	uncharacterized protein H6S33_012771 [Morchella sextelata]	sp|Q08234|YO075_YEAST;	Uncharacterized ABC transporter ATP-binding protein/permease YOL075C OS=Saccharomyces cerevisiae;	PF00005.30;PF01061.27;PF19055.3;PF03193.19;PF13191.9;PF13476.9;PF13555.9;PF13401.9	ABC_tran;ABC2_membrane;ABC2_membrane_7;RsgA_GTPase;AAA_16;AAA_23;AAA_29;AAA_22	ABC transporter;ABC-2 type transporter;ABC-2 type transporter;RsgA GTPase;AAA ATPase domain;AAA domain;P-loop containing region of AAA domain;AAA domain
gene-H6S33_013041	H6S33_013041	4.87	8.48	5.63	0.15	1.98	0.16	6.326667	0.763333	GO:001649	MF:oxidoreductase activity;	K23164	RTN4IP1	------	------	COG0604	C:Energy production and conversion	XP_044694750.1	uncharacterized protein H6S33_013041 [Morchella sextelata]	sp|C5E3S5|YIM12_LACTC;	Protein YIM1-2 OS=Lachancea thermotolerans;	PF13602.9;PF00107.29;PF08240.15	ADH_zinc_N_2;ADH_zinc_N;ADH_N	Zinc-binding dehydrogenase;Zinc-binding dehydrogenase;Alcohol dehydrogenase GroES-like domain
